# Supplementary material for: Investigating Host Preference of Root Endophytes of Three European Tree Species, with a Focus on Members of the Phialocephala fortinii—Acephala applanata Species Complex (PAC)
Source: J Fungi (Basel). 2021 Apr 19;7(4):317. doi: 10.3390/jof7040317 (PMC8073920; doi:10.3390/jof7040317)
Supplement: Supplementary file 1 [file jof-07-00317-s001.zip]

Archive with 1 entries (1 files):
- jof-1168903-supplementary.pdf
